# Supplementary material for: Predictive Value of Musculoskeletal Fitness for Cardiovascular Risk Factors in Adolescents with Congenital Heart Disease: A Cross-Sectional Study
Source: J Clin Med. 2026 Apr 9;15(8):2863. doi: 10.3390/jcm15082863 (PMC13116863; doi:10.3390/jcm15082863)
Supplement: Supplementary file 1 [file jcm-15-02863-s001.zip]

Archive with 3 entries (3 files):
- Kunyu association study manuscript supplement table S1 STROBE checklist.pdf
- Kunyu association study manuscript supplement table S2.pdf
- Kunyu association study manuscript supplement table S3.pdf
